# Supplementary material for: Exploring the Role of a Putative Secondary Metabolite Biosynthesis Pathway in Mycobacterium abscessus Pathogenesis Using a Xenopus laevis Tadpole Model
Source: Microorganisms. 2024 May 31;12(6):1120. doi: 10.3390/microorganisms12061120 (PMC11206028; doi:10.3390/microorganisms12061120)
Supplement: Supplementary file 1 [file microorganisms-12-01120-s001.zip]

Archive with 1 entries (1 files):
- microorganisms-3006919-supplementary.pdf
